# Supplementary material for: Structural Insights into the Receptor-Binding Domain of Bat Coronavirus HKU5-CoV-2: Implications for Zoonotic Transmission via ACE2
Source: Animals (Basel). 2026 Jan 13;16(2):237. doi: 10.3390/ani16020237 (PMC12838366; doi:10.3390/ani16020237)
Supplement: Supplementary file 1 [file animals-16-00237-s001.zip]

Archive with 2 entries (2 files):
- Supplementary Sheet.xlsx
- Supplementary.pdf
