# Supplementary material for: Structural Insights into the Receptor-Binding Domain of Bat Coronavirus HKU5-CoV-2: Implications for Zoonotic Transmission via ACE2
Source: Animals (Basel). 2026 Jan 13;16(2):237. doi: 10.3390/ani16020237 (PMC12838366; doi:10.3390/ani16020237)
Supplement: Supplementary file 1 [file animals-16-00237-s001.zip › Supplementary Sheet.xlsx]

## Sheet: Cycle 1
Mutants	stability (kcal/mol)
peptide_ 48	-24.0993
peptide_ 86	-21.4504
peptide_ 18	-21.4457
peptide_ 3	-21.2441
peptide_ 94	-21.0376
peptide_ 79	-20.9848
peptide_ 80	-20.7767
peptide_ 8	-20.5917
peptide_ 50	-20.5415
peptide_ 51	-20.5049
peptide_ 93	-20.3392
peptide_ 14	-20.3197
peptide_ 81	-20.2756
peptide_ 77	-20.097
peptide_ 6	-20.09
peptide_ 71	-20.0811
peptide_ 87	-19.9787
peptide_ 95	-19.7902
peptide_ 85	-19.7821
peptide_ 11	-19.6775
peptide_ 91	-19.6712
peptide_ 78	-19.659
peptide_ 32	-19.5564
peptide_ 89	-19.5105
peptide_ 92	-19.3556
peptide_ 65	-19.2661
peptide_ 43	-19.1922
peptide_ 45	-19.1393
peptide_ 90	-19.1257
peptide_ 84	-18.9919
peptide_ 19	-18.9752
peptide_ 10	-18.9657
peptide_ 54	-18.93
peptide_ 49	-18.8697
peptide_ 28	-18.842
peptide_ 29	-18.8099
peptide_ 37	-18.7527
peptide_ 22	-18.7186
peptide_ 15	-18.7175
peptide_ 47	-18.6868
peptide_ 35	-18.671
peptide_ 75	-18.6564
peptide_ 12	-18.6549
peptide_ 57	-18.6413
peptide_ 30	-18.6133
peptide_ 56	-18.5403
peptide_ 13	-18.5357
peptide_ 69	-18.5318
peptide_ 7	-18.5079
peptide_ 88	-18.5071
peptide_ 83	-18.4008
peptide_ 44	-18.3851
peptide_ 52	-18.3131
peptide_ 67	-18.301
peptide_ 41	-18.2431
peptide_ 23	-18.2283
peptide_ 4	-18.2261
peptide_ 27	-18.1921
peptide_ 40	-18.1866
peptide_ 16	-18.0989
peptide_ 46	-18.0821
peptide_ 2	-18.0769
peptide_ 36	-18.0642
peptide_ 26	-18.0534
peptide_ 33	-18.0534
peptide_ 25	-17.996
peptide_ 55	-17.9394
peptide_ 38	-17.9353
peptide_ 34	-17.6795
peptide_ 53	-17.6105
peptide_ 60	-17.5743
peptide_ 24	-17.4782
peptide_ 5	-17.4213
peptide_ 9	-17.4033
peptide_ 99	-17.3564
peptide_ 17	-17.3206
peptide_ 82	-17.2747
peptide_ 31	-17.2591
peptide_ 66	-17.2527
peptide_ 39	-17.1818
peptide_ 20	-17.109
peptide_ 74	-17.1011
peptide_ 98	-17.0866
peptide_ 1	-17.0767
peptide_ 58	-17.0488
peptide_ 21	-17.0112
peptide_ 42	-16.9273
peptide_ 76	-16.8306
peptide_ 73	-16.7332
peptide_ 97	-16.7016
peptide_ 96	-16.6627
peptide_ 100	-16.4774
peptide_ 72	-16.1665
peptide_ 59	-16.1309
peptide_ 70	-16.1071
peptide_ 63	-15.6443
peptide_ 61	-15.6103
peptide_ 62	-15.1277
peptide_ 64	-14.9829
peptide_ 68	-14.5549

## Sheet: Cycle 2
Mutants	stability (kcal/mol)
peptide_ 67	-21.989
peptide_ 42	-21.0512
peptide_ 48	-20.9776
peptide_ 63	-20.3692
peptide_ 57	-20.2764
peptide_ 2	-20.2243
peptide_ 22	-20.1218
peptide_ 62	-20.1143
peptide_ 65	-19.9572
peptide_ 52	-19.9236
peptide_ 40	-19.8585
peptide_ 61	-19.8286
peptide_ 70	-19.6893
peptide_ 85	-19.6451
peptide_ 71	-19.602
peptide_ 44	-19.5977
peptide_ 38	-19.5805
peptide_ 49	-19.5739
peptide_ 45	-19.5693
peptide_ 32	-19.554
peptide_ 59	-19.5482
peptide_ 28	-19.5467
peptide_ 81	-19.4021
peptide_ 43	-19.3722
peptide_ 51	-19.3681
peptide_ 82	-19.3432
peptide_ 47	-19.3206
peptide_ 21	-19.2501
peptide_ 79	-19.2084
peptide_ 83	-19.1698
peptide_ 66	-19.1182
peptide_ 36	-19.0992
peptide_ 39	-19.0761
peptide_ 27	-19.0082
peptide_ 75	-18.9913
peptide_ 80	-18.8806
peptide_ 89	-18.8737
peptide_ 90	-18.7905
peptide_ 23	-18.78
peptide_ 18	-18.775
peptide_ 46	-18.7504
peptide_ 13	-18.7378
peptide_ 14	-18.6934
peptide_ 76	-18.6642
peptide_ 24	-18.6579
peptide_ 8	-18.649
peptide_ 86	-18.6445
peptide_ 41	-18.6279
peptide_ 33	-18.5943
peptide_ 60	-18.5876
peptide_ 98	-18.4853
peptide_ 20	-18.3643
peptide_ 3	-18.3296
peptide_ 37	-18.3276
peptide_ 5	-18.3061
peptide_ 56	-18.2948
peptide_ 4	-18.2785
peptide_ 16	-18.2656
peptide_ 87	-18.1838
peptide_ 78	-18.1719
peptide_ 34	-18.1476
peptide_ 35	-18.1467
peptide_ 64	-18.0923
peptide_ 9	-18.0917
peptide_ 55	-17.8402
peptide_ 69	-17.8324
peptide_ 31	-17.7491
peptide_ 72	-17.6638
peptide_ 1	-17.6176
peptide_ 58	-17.6051
peptide_ 97	-17.5798
peptide_ 26	-17.5527
peptide_ 84	-17.5228
peptide_ 6	-17.4896
peptide_ 68	-17.4123
peptide_ 91	-17.382
peptide_ 88	-17.3815
peptide_ 74	-17.3363
peptide_ 73	-17.2939
peptide_ 10	-17.2914
peptide_ 54	-17.2718
peptide_ 96	-17.208
peptide_ 50	-17.1456
peptide_ 53	-17.1384
peptide_ 100	-17.12
peptide_ 93	-17.0919
peptide_ 15	-17.0631
peptide_ 94	-17.0124
peptide_ 29	-17.0084
peptide_ 95	-16.9297
peptide_ 30	-16.9122
peptide_ 25	-16.8595
peptide_ 11	-16.7192
peptide_ 17	-16.6313
peptide_ 12	-16.5981
peptide_ 77	-16.42
peptide_ 19	-16.3377
peptide_ 92	-16.2444
peptide_ 99	-16.2373
peptide_ 7	-16.1779

## Sheet: Cycle 3
Mutants	stability (kcal/mol)
peptide_ 100	-21.7421
peptide_ 90	-21.6761
peptide_ 85	-20.8444
peptide_ 80	-20.7815
peptide_ 58	-20.7044
peptide_ 52	-20.6498
peptide_ 66	-20.3639
peptide_ 84	-20.2974
peptide_ 88	-20.2473
peptide_ 98	-19.7255
peptide_ 92	-19.6595
peptide_ 95	-19.6278
peptide_ 94	-19.5477
peptide_ 55	-19.5073
peptide_ 76	-19.3268
peptide_ 32	-19.2582
peptide_ 65	-19.1934
peptide_ 96	-19.1741
peptide_ 2	-19.1711
peptide_ 97	-19.1412
peptide_ 61	-18.9629
peptide_ 70	-18.9344
peptide_ 46	-18.9254
peptide_ 77	-18.8545
peptide_ 78	-18.8344
peptide_ 74	-18.8294
peptide_ 89	-18.8254
peptide_ 79	-18.8002
peptide_ 17	-18.7904
peptide_ 54	-18.763
peptide_ 33	-18.675
peptide_ 67	-18.6426
peptide_ 23	-18.5746
peptide_ 56	-18.5602
peptide_ 99	-18.551
peptide_ 81	-18.4865
peptide_ 50	-18.4747
peptide_ 75	-18.4534
peptide_ 48	-18.2728
peptide_ 71	-18.2285
peptide_ 19	-18.2176
peptide_ 62	-18.1422
peptide_ 1	-18.0955
peptide_ 83	-18.0857
peptide_ 73	-18.0684
peptide_ 87	-18.0319
peptide_ 68	-17.9772
peptide_ 42	-17.965
peptide_ 69	-17.9144
peptide_ 38	-17.8979
peptide_ 4	-17.8683
peptide_ 28	-17.774
peptide_ 37	-17.7626
peptide_ 26	-17.7479
peptide_ 82	-17.7422
peptide_ 22	-17.6984
peptide_ 36	-17.6852
peptide_ 35	-17.6772
peptide_ 47	-17.6511
peptide_ 14	-17.6399
peptide_ 91	-17.6091
peptide_ 41	-17.606
peptide_ 86	-17.6043
peptide_ 40	-17.586
peptide_ 44	-17.5713
peptide_ 31	-17.5405
peptide_ 34	-17.5325
peptide_ 93	-17.5245
peptide_ 51	-17.5174
peptide_ 18	-17.5099
peptide_ 45	-17.4583
peptide_ 29	-17.4257
peptide_ 43	-17.3061
peptide_ 63	-17.2996
peptide_ 6	-17.2813
peptide_ 7	-17.2381
peptide_ 16	-17.1311
peptide_ 49	-17.121
peptide_ 30	-17.0085
peptide_ 27	-16.996
peptide_ 24	-16.981
peptide_ 39	-16.9802
peptide_ 3	-16.9757
peptide_ 72	-16.938
peptide_ 11	-16.8997
peptide_ 57	-16.8766
peptide_ 21	-16.8553
peptide_ 59	-16.702
peptide_ 20	-16.6993
peptide_ 13	-16.6879
peptide_ 60	-16.6379
peptide_ 25	-16.5642
peptide_ 12	-16.4251
peptide_ 10	-16.3929
peptide_ 5	-16.2131
peptide_ 9	-16.201
peptide_ 8	-16.1757
peptide_ 64	-16.1472
peptide_ 15	-15.8942
peptide_ 53	-15.5269

## Sheet: Cycle 4
Mutants	stability (kcal/mol)
peptide_ 4	-23.1092
peptide_ 3	-21.6812
peptide_ 27	-20.8795
peptide_ 37	-20.5982
peptide_ 35	-19.9706
peptide_ 56	-19.8062
peptide_ 31	-19.8024
peptide_ 45	-19.6043
peptide_ 75	-19.581
peptide_ 28	-19.5195
peptide_ 42	-19.4657
peptide_ 80	-19.4531
peptide_ 29	-19.3885
peptide_ 36	-19.2725
peptide_ 60	-19.1723
peptide_ 41	-19.076
peptide_ 66	-18.9783
peptide_ 32	-18.7102
peptide_ 78	-18.7011
peptide_ 34	-18.6266
peptide_ 76	-18.5834
peptide_ 50	-18.5671
peptide_ 8	-18.547
peptide_ 57	-18.4914
peptide_ 39	-18.4683
peptide_ 52	-18.3863
peptide_ 7	-18.3735
peptide_ 55	-18.3383
peptide_ 30	-18.3276
peptide_ 46	-18.2633
peptide_ 33	-18.2562
peptide_ 70	-18.1539
peptide_ 1	-18.0435
peptide_ 23	-18.034
peptide_ 40	-18.0065
peptide_ 77	-18.0022
peptide_ 48	-17.9799
peptide_ 68	-17.9426
peptide_ 26	-17.9019
peptide_ 20	-17.826
peptide_ 19	-17.7358
peptide_ 49	-17.7324
peptide_ 72	-17.7272
peptide_ 54	-17.6351
peptide_ 71	-17.5251
peptide_ 18	-17.4494
peptide_ 13	-17.4474
peptide_ 25	-17.3381
peptide_ 59	-17.2852
peptide_ 6	-17.2841
peptide_ 15	-17.2547
peptide_ 44	-17.2426
peptide_ 9	-17.2277
peptide_ 22	-17.2143
peptide_ 11	-17.1904
peptide_ 2	-17.1621
peptide_ 61	-17.1437
peptide_ 17	-17.1317
peptide_ 16	-17.0888
peptide_ 65	-17.0429
peptide_ 14	-17.0233
peptide_ 24	-17.0145
peptide_ 53	-16.9727
peptide_ 73	-16.9652
peptide_ 38	-16.9087
peptide_ 12	-16.8964
peptide_ 64	-16.8943
peptide_ 10	-16.8934
peptide_ 21	-16.878
peptide_ 5	-16.8623
peptide_ 62	-16.8477
peptide_ 79	-16.7673
peptide_ 69	-16.7249
peptide_ 51	-16.7211
peptide_ 63	-16.7125
peptide_ 74	-16.6698
peptide_ 67	-16.6293
peptide_ 58	-16.4289
peptide_ 43	-16.3731
peptide_ 47	-16.2821
